# Supplementary material for: Stool Gluten Peptide Detection Is Superior to Urinary Analysis, Coeliac Serology, Dietary Adherence Scores and Symptoms in the Detection of Intermittent Gluten Exposure in Coeliac Disease: A Randomised, Placebo-Controlled, Low-Dose Gluten Challenge Study
Source: Nutrients. 2024 Jan 17;16(2):279. doi: 10.3390/nu16020279 (PMC10818827; doi:10.3390/nu16020279)
Supplement: Supplementary file 1 [file nutrients-16-00279-s001.zip]

Archive with 1 entries (1 files):
- nutrients-2798844-supplementary.pdf
